# Supplementary material for: Proof-of-Principle Study Suggesting Potential Anti-Inflammatory Activity of Butyrate and Propionate in Periodontal Cells
Source: Int J Mol Sci. 2022 Sep 20;23(19):11006. doi: 10.3390/ijms231911006 (PMC9570314; doi:10.3390/ijms231911006)
Supplement: Supplementary file 1 [file ijms-23-11006-s001.zip]

Archive with 1 entries (1 files):
- ijms-1910099-supplementary.pdf
